# Supplementary material for: Partial Agonistic Actions of Sex Hormone Steroids on TRPM3 Function
Source: Int J Mol Sci. 2021 Dec 20;22(24):13652. doi: 10.3390/ijms222413652 (PMC8708174; doi:10.3390/ijms222413652)
Supplement: Supplementary file 1 [file ijms-22-13652-s001.zip]

Archive with 1 entries (1 files):
- ijms-1524164-supplementary-3-2.pdf
